# Supplementary material for: Mucosal unadjuvanted booster vaccines elicit local IgA responses by conversion of pre-existing immunity in mice
Source: Nat Immunol. 2025 May 13;26(6):908–19. doi: 10.1038/s41590-025-02156-0 (PMC12133566; doi:10.1038/s41590-025-02156-0)
Supplement: Supplementary file 2 — Statistical source data for Figs. 1–7 and Extended Data Figs. 2–4 and 6–8. [file 41590_2025_2156_MOESM2_ESM.xlsx]

## Sheet: Fig. 1
	Fig. 1b								Fig. 1c								Fig. 1e
	IV-CD44+Tet+CD4+ T cells (x10^4)								AUC BALF S1 IgA (x10)								D42P		D42P+S
	D0	D16P	D16S	D16P+S	D18P+S	D21P+S	D28P+S		D0	D16P	D16S	D16P+S	D18P+S	D21P+S	D28P+S		tdTomato+EYFP+	tdTomato+EYFP+IgA+	tdTomato+EYFP+	tdTomato+EYFP+IgA+
	0.1096	0.111922	0.327238	0.403045	5.08666	9.25901	1.36182		0.414	0.4541	0.4004	0.4048	0.4074	5.27	2.012		0	0	12	7
	0.144741	0.0883083	0.170947	0.612965	3.62791	4.98871	1.46933		0.4301	0.3813	0.3963	0.3977	0.38	2.222	5.093		0	0	10	2
	0.209766	0.158615	0.142628	0.278451	2.30483	7.41319	2.59052		0.5018	0.3855	0.3972	0.4804	0.383	2.326	3.115		0	0	20	9.39
	0.052602	0.118343	0.104606	0.424191	0.752555	3.35334	5.41891		0.4184	0.3864	0.5405	0.5709	0.3857	0.874	3.724		0	0	28	15
	0.100999	0.172135	0.235578	0.312782	4.19976	3.959	3.10919		0.4301	0.3941	0.3832	0.4196	0.4842	3.559	1.007		0	0	20	12
	0.0097203	0.017534	0.187663	0.343109	4.041	3.68214	1.53737		0.3458	0.5336	0.3743	0.3926	0.4599	5.934	3.304	n	5	5	5	5	n
	0.0674591	0.207584	0.220986	0.662708	6.16646	5.09227	4.68818		0.5018	0.4062	0.3725	0.4765	0.6826	6.003	2.309		Fig. 1f			Fig. 1g
	0.0279859	0.0762164	0.147172	0.5159	3.53367	4.61317	4.87072		0.4301	0.3883	0.4277	0.476	0.6951	10.44	4.447		tdTomato+ cells (%)			tdTomato+ cells (%)
	0.0289336	0.14131	0.110433	0.537064	2.32287		1.38492		0.4265	0.4453	0.3842	0.4981	1.411		4.709		D42P	D42P+S		D42P	D42P+S
		0.125732	0.173277	0.317518	2.03573		1.33574			0.3928	0.4056	0.5424	0.4372		1.034		0.00738	1.69		0	81.5
n	9	10	10	10	10	8	10	n	9	10	10	10	10	8	10		0.00737	2.6		0	67.6
																	0.00924	1.17		3.3	76.6
	IV-CD44+Tet+CD8+ T cells (x10^5)								AUC BALF S1 IgG (x10)								0.022	0.97		0	79.5
	D0	D16P	D16S	D16P+S	D18P+S	D21P+S	D28P+S		D0	D16P	D16S	D16P+S	D18P+S	D21P+S	D28P+S		0.014	2.71		0	88.6
	0.00151173	0.00724202	0.00323198	0.429885	2.14255	1.95932	0.952612		0.3681	1.914	0.4016	5.473	6.734	9.029	7.553		0.015	0.93		0	66.3
	0.00389687	0.015454	0.00265918	0.218024	0.585527	1.60915	2.15105		0.3762	2.329	0.3946	2.803	6.27	7.347	8.984		0.0023	1.98		0	90.9
	0.00524415	0.0151406	0.00305632	0.280627	1.02526	2.32716	0.971119		0.3736	5.162	0.4453	7.017	3.251	7.243	8.538			0.47			81.7
	0.0057384	0.00804729	0.00209213	0.331444	0.393065	1.19263	1.76185		0.3618	2.925	0.3957	5.349	2.408	4.211	7.725	n	7	8		7	8	n
	0.00121199	0.0226494	0.00323342	0.147244	0.802731	0.828903	0.894973		0.3846	3.015	0.4027	4.337	5.005	8.239	3.742		EYFP+ cells (%)
	0.00129604	0.0043835	0.00421285	0.260261	2.02092	1.66191	0.547208		0.3691	7.233	0.3937	6.481	8.724	9.12	7.233		D42P	D42P+S
	0.0028108	0.00816359	0.00803585	0.82404	2.34417	1.70959	1.93729		0.3712	5.06	0.3691	6.882	9.309	9.563	5.06		0.16	0.16
	0.00279859	0.00692876	0.0031821	0.469109	4.00483	1.77336	1.92175		0.3356	6.165	0.3937	8.093	7.247	10.7	8.165		0.074	0.39
	0.00192891	0.0124353	0.00132519	0.872322	2.30104		0.812148		0.3516	5.366	0.3812	7.141	5.993		8.366		0.045	0.12
		0.0113159	0.00551337	0.502052	0.858619		1.26056			4.038	0.412	8.223	7.146		4.038		0.05	0.077
n	9	10	10	10	10	8	10	n	9	10	10	10	10	8	10		0.033	0.33
																	0.054	0.082
	IV-RBD+ GC-like B (x10^2)								AUC BALF S1 IgA (x10^3)								0.015	0.19
	D0	D16P	D16S	D16P+S	D18P+S	D21P+S	D28P+S		D0	D16P	D16S	D16P+S	D18P+S	D21P+S	D28P+S			0.53
	0	0.28108	0	0.338922	1.33896	18.2542	14.5283		0.1366	0.184	0.1644	0.17	0.1411	0.8763	0.9597	n	7	8
	0	0	0	0	0.696151	7.58088	9.48046		0.1399	0.1379	0.1631	0.1847	0.1318	0.6428	1.877		tdTomato+EYFP+ cells (%)
	0	0.242588	0	0	0	6.72977	2.47837		0.1423	0.3116	0.1831	0.1943	0.1313	0.4536	2.179		D42P	D42P+S
	0	0	0	0.401793	0.528718	4.6488	3.49322		0.1581	0.139	0.1424	0.2104	0.1314	0.26	1.163		0	1.22
	0	0	0	0.517051	2.61	6.16037	2.73838		0.1343	0.1493	0.1413	0.1751	0.2395	0.9619	0.8783		0	1
	0	0	0	0	1.45348	13.555	6.22752		0.1409	0.2527	0.1434	0.1487	0.2121	1.417	0.7911		0	0.31
	0	0	0	0.5381	2.26097	13.6095	7.76355		0.1417	0.1752	0.1343	0.3231	0.2088	1.121	0.4916		0.00259	0.33
	0	0	0	1.54689	0.860601	22.116	5.35994		0.1402	0.2271	0.1409	0.1678	0.4365	2.321	0.8093		0	0.43
	0	0	0	0.926325	1.50073		6.38786		0.1421	0.2245	0.1385	0.1711	0.4933		0.8338		0	0.29
		0	0	0.854184	1.04352		2.70841			0.1767	0.1402	0.4001	0.198		0.6256		0	0.22
n	9	10	10	10	10	8	10	n	9	10	10	10	10	8	10			0.14
																n	7	8
	IV-RBD+ class-switched B cells (x10^2)								AUC BALF S1 IgG (x10^4)
	D0	D16P	D16S	D16P+S	D18P+S	D21P+S	D28P+S		D0	D16P	D16S	D16P+S	D18P+S	D21P+S	D28P+S
	0	0.28108	0	0.338922	1.33896	18.2542	14.5283		0.3556	1.9562	0.3339	2.3597	2.169	2.5138	3.4135
	0	0	0	0	0.696151	7.58088	9.48046		0.3558	1.8938	0.342	1.9586	2.1143	2.6154	4.041
	0	0.242588	0	0	0	6.72977	2.47837		0.3793	2.5783	0.3468	2.9369	1.217	2.0709	4.7169
	0	0	0	0.401793	0.528718	4.6488	3.49322		0.4161	2.5669	0.3794	2.3394	1.6373	1.7736	3.3653
	0	0	0	0.517051	2.61	6.16037	2.73838		0.3626	2.5856	0.3645	2.2356	1.788	2.7605	2.4499
	0	0	0	0	1.45348	13.555	6.22752		0.3653	2.554	0.2604	2.7095	2.9375	3.2832	1.7918
	0	0	0	0.5381	2.26097	13.6095	7.76355		0.3709	1.9063	0.284	2.3792	3.5464	3.0652	1.317
	0	0	0	1.54689	0.860601	22.116	5.35994		0.3783	1.4879	0.3054	3.0183	1.7401	3.4857	1.9588
	0	0	0	0.926325	1.50073		6.38786		0.3518	2.1084	0.3548	2.2469	1.8613		1.9524
		0	0	0.854184	1.04352		2.70841			2.4084	0.3954	2.9932	2.6326		1.5555
n	9	10	10	10	10	8	10	n	9	10	10	10	10	8	10
	IV-RBD+ IgA+ ASCs (x10^3)
	D0	D16P	D16S	D16P+S	D18P+S	D21P+S	D28P+S
	0	0	0	0	0.026779	1.20478	0.594392
	0	0	0	0.029746	0.208845	1.29958	0.888793
	0	0	0	0	0.073398	0.504732	0.941779
	0	0	0	0	0	0.69732	1.5969
	0	0	0	0	0.085418	1.87275	1.43765
	0	0	0	0.049711	0.096899	2.79315	0.761141
	0	0	0	0.112719	0.226097	1.5933	1.78562
	0	0	0	0	0.08606	5.30764	0.819755
	0.050244	0	0	0.116017	0.075036		0.926239
		0.043319		0.37053	0.034784		0.210654
n	9	10	9	10	10	8	10

## Sheet: Fig. 2
	Fig. 2b								Fig. 2g					Fig. 2h
	Host-derived cells (%)								RBD+IgA+ ASCs (x10^3)					CD45.2+ cells (%)
	CD45.1 mucosal boost		CD45.2 mucosal boost						CD45.1 mucosal boost		CD45.2 mucosal boost			CD45.1 mucosal boost	CD45.2 mucosal boost
	CD45.1	CD45.2	CD45.1	CD45.2					CD45.1	CD45.2	CD45.1	CD45.2		CD45.1	CD45.2
	64.1	34.9	51.6	49					0.643	0.177	0.138	1.324		100	100
	46.3	55	52.9	50.3					0.963	0	0.056	2.433		100	95.8
	55.5	44.7	44.4	53.2					3.884	0.554	0.255	0.656		99.5	100
	56	46.1	49.2	50.6					5.064	0.096	0	3.348		100	99.1
	53.2	47.5	51	54.3					2.256	0.065	0.178	2.446		100	100
	53.9	61.9	48.9	56.6				n	5	5	5	5	n	5	5	n
	45	59.6	49.1	54.5					Fig. 2i
	45.2	61.5	47.2	55.9					AUC BALF S1 IgA
	48.1	54.1	40.2	57.4					CD45.1 mucosal boost		CD45.2 mucosal boost
	52.2	50.4	54.3	52.8					CD45.1	CD45.2	CD45.1	CD45.2
	49.4	53.6	49.7	54.2					75.81	11.77	22.09	59.05
	59.3	54.2	52.8	51.8					21.76	4.051	4.835	6.351
	53.8	51.9	63.5	53.3					67.82	4.177	15.9	8.429
	57.8	51.4	51.3	53.8					60.08	3.988	4.5	68.34
	51.7	64.8	58.7	53.7					60.36	3.618	4.322	63.96
	58.5	53.7							19.17	4.646	5.029	24.1
	42.5	62.3							6.095	4.018	4.05	10.4
n	17	17	15	15	n				34.19	4.019	5.448	74.91
	Fig. 2c					Fig. 2d			4.023	4.862	3.851	6.566
	IV-CD44+Tet+CD4+ T cells (x10^4)					CD45.2+ cells (%)			57.97	5.288	4.909	112.3
	CD45.1 mucosal boost		CD45.2 mucosal boost			CD45.1 mucosal boost	CD45.2 mucosal boost		114.2	4.921	6.098	32.96
	CD45.1	CD45.2	CD45.1	CD45.2		CD45.1	CD45.2		20.18	4.385	6.043	100.2
	0.9418	0.0121	0.1028	1.6337		100	98.7		77.92	4.249	6.203	56.2
	0.1538	0.0944	0.0452	0.2727		100	100		36.03	6.107	5.361	17.3
	0.9565	0.0416	0.0304	0.5914		98.57	100		78.78	6.641	4.85	50.48
	0.5908	0.0594	0.05	0.8228		100	98.7		58.423	5.845
	1.0362	0.0973	0.0583	0.9945		100	99.55		24.213	7.124
	0.1348	0.0333	0.0319	0.1015		100	98.73	n	17	17	15	15
	0.0668	0.0308	0.0056	0.0962		100	100
	0.1324	0.0315	0.0068	0.4399		100	100		AUC BALF S1 IgG
	0.0953	0.0001	0.0157	1.0838		98.82	99.08		CD45.1 mucosal boost		CD45.2 mucosal boost
	0.0698	0.003	0.0051	0.4196		97.73	92.86		CD45.1	CD45.2	CD45.1	CD45.2
	0.4499	0.0171	0.0069	1.0394		98	100		110.3	25.84	50.69	110.3
	0.3656	0.0131	0.0001	0.811		100	98.68		99.63	14.66	15.06	30
	0.2466	0.0264	0.0134	0.3059		97.5	100		116.7	40.22	50.15	68.1
	0.1178	0.0052	0.0408	0.1205		98.4	100		127.6	23.55	56.88	133.3
	0.0942	0.0162	0.0555	0.2758		100	100		111.8	24.34	46.2	88.46
	0.0428	0.0318				100			89.56	32.39	62.95	96.71
	0.087	0.0217				95.24			79.73	36.23	19.44	86.83
n	17	17	15	15	n	17	15		27.65	23.72	58.37	101.4
	Fig. 2e					Fig. 2f			31.72	31.19	15.13	34.81
	IV-CD44+Tet+CD8+ T cells (x10^4)					CD45.2+ cells (%)			75.43	35.83	33	120.3
	CD45.1 mucosal boost		CD45.2 mucosal boost			CD45.1 mucosal boost	CD45.2 mucosal boost		109.1	29.5	28.7	64.49
	CD45.1	CD45.2	CD45.1	CD45.2		CD45.1	CD45.2		46.67	16.48	42.07	106.1
	0.2635	0.0304	0.1771	2.453		100	99.6		88.6	22.86	39.43	92.18
	0.3847	0.0447	0.1413	0.3798		96.58	100		69.56	25.61	42.61	59.01
	0.8198	0.0624	0.132	0.5589		100	99.7		69.542	29.216	40.894	80.512
	0.1528	0.0693	0.05	2.6617		100	100		80.542	30.457
	0.657	0.0695	0.1868	3.1386		98.06	98.7		24.213	7.124
	0.5237	0.0333	0.0319	0.7615		90	95.1	n	17	17	15	15
	0.0176	0.0154	0.014	0.518		93	99
	0.3295	0.0175	0.0274	0.8717		95.4	99.63
	0.091	0.0368	0.0157	1.1272		90.5	99.63
	0.4499	0.0973	0.0103	0.7618		96.9	100
	3.021	0.1163	0.0864	2.1268		100	99.29
	0.4045	0.0262	0.0139	1.0492		100	100
	0.8007	0.0476	0.0337	1.2479		100	99.8
	0.4526	0.0052	0.1271	0.3823		98.3	98
	0.3263	0.0228	0.1154	0.8897		90.4	98.7
	0.4163	0.0159				99.41
	0.3295	0.018				95
n	17	17	15	15	n	17	15	n

## Sheet: Fig. 3
	Fig. 3b						Fig. 3c
	IV-IgA+ ASCs (x10^4)						AUC BALF S1 IgA
	D0	D21P+S	D21Treatment 1	D21Treatment 2	D21Treatment 3		D0	D21P+S	D21Treatment 1	D21Treatment 2	D21Treatment 3
	0.157105	6.30056	0.425262	4.25825	5.59619		4.727	29.14	3.928	27.05	12.87
	0.265819	10.7767	0.205205	5.70843	11.8013		4.454	14.12	3.916	11.24	32.81
	0.506176	9.08068	0.724256	3.0969	13.6287		4.912	20.94	5.308	19.99	36.65
	0.476699	9.58086	0.483939	4.82462	11.7694		4.585	26.1	11.03	11.97	30.98
	0.446698	8.62096	0.18056	5.71849	5.54941		3.964	71.03	3.959	12.1	25.16
	0.550765	3.43156	0.701311	13.1193	2.88748		4.076	6.352	4.022	82.4	9.238
	0.435861	10.5199	0.352205	15.0958	17.1066		4.174	45.99	3.907	84.74	95.12
	0.593351	5.95854	0.625587	6.73674	11.5799		4.3	59.61	4.832	34.77	62.6
	0.10609	6.79076	0.465886	8.96631	16.1801		4.821	28.84	4.317	31.6	51.55
	0.340306	11.2067	0.283193				4.0153	23.33	3.966
	0.153553	6.27637					4.215	59.34
	0.386876	5.56992					3.8426	60.03
		7.73671						104.4
n	12	13	10	9	9	n	12	13	10	9	9
	IV-RBD+IgA+ ASCs (x10^3)						AUC BALF S1 IgG
	D0	D21P+S	D21Treatment 1	D21Treatment 2	D21Treatment 3		D0	D21P+S	D21Treatment 1	D21Treatment 2	D21Treatment 3
	0	1.52741	0	3.87355	1.16104		4.016	84.06	72.49	99.57	125.3
	0	2.82168	0.144	2.64279	6.75819		3.946	66.22	79.19	82.41	129.8
	0	2.10547	0	4.8675	5.47681		4.453	114.9	78.59	95.99	121.2
	0	2.62489	0	4.4481	5.76941		4.585	119.9	87.43	82.64	119
		6.93191	0.88	1.98177	4.25848		3.964	134.5	70.26	80.57	115.1
	0.0513446	2.705	0.0723001	10.8628	0.582292		4.076	56.4	47.14	105.1	84.14
	0	5.59819	0	8.73227	8.92806		4.174	95.05	40.51	105.8	118.8
	0	1.32893	0	2.70453	5.27338		4.3	70.44	57.46	89.93	108.2
	0	1.67583	0	4.14273	10.334		4.621	65.24	62.75	94.6	61.76
	0	2.15067	0.0442489				3.8153	78.84	59.23
	0	3.08068					4.1253	91.2
	0	4.82566					3.9651	95.63
	0.0502437	9.77092						107
n	12	13	10	9	9	n	12	13	10	9	9
							AUC Serum S1 IgA
							D0	D21P+S	D21Treatment 1	D21Treatment 2	D21Treatment 3
							136.3	517.2	166.5	768.3	433.7
							144.1	158.4	158.9	444.2	1349
							126.5	670.4	316.3	631.7	1770
							137.4	809.8	268.6	848.6	1361
							132.6	1416	146	497.4	833.5
							135.5	1336	267.8	2535	524.8
							129.3	2890	139.9	2351	1951
							147.9	1863	142.5	1358	1498
							137.5	1686	166.2	1120	1068
							152.4	2187	148.8
							135.84	1417
							139.54	1121
								2321
						n	12	13	10	9	9
							AUC Serum S1 IgG
							D0	D21P+S	D21Treatment 1	D21Treatment 2	D21Treatment 3
							3347	27142	25941	33538	27646
							3415	25644	21137	29745	38634
							3665	36063	24490	43777	38073
							3715	27831	24851	38961	33585
							3134	38600	21340	39745	29401
							3217	28088	28070	37988	29030
							3263	25100	20778	34563	50278
							3410	33006	24807	25815	34170
							3512	28644	29475	32621	32908
							3845	35032	24947
							3208	32832
							4921	30652
								34857
						n	12	13	10	9	9

## Sheet: Fig. 4
	Fig. 4b							Fig. 4e				Fig. 4f
	BALF CXCL9 (pg/mL)							IV-CD44+Tet+CD4+ T cells (x10^4)				AUC BALF S1 IgA
	D0	D16P	D16S	D16P+S	D18P+S	D21P+S		D0	D21P+S	D21Treatment		D0	D21P+S	D21Treatment
	0.66	0.29	0.56	137.98	11.71	3.82		0.0179408	6.33912	2.07992		3.86	25.14	12.45
	0.56	0.51	0.35	5.86	17.32	2.43		0.0155858	3.41862	2.06		3.931	57.08	12.75
	1.23	0.61	0.95	78.08	2.76	1.93		0.0809187	8.67201	1.63532		3.833	68.36	30.7
	0.66	0.66	0.76	68.36	1.89	1.32		0.0202554	4.47396	1.06859		4.244	49.29	50.31
	0.45	0.76	0.66	13.63	3.08	1		0.0288311	3.41787	2.72118		3.845	48.76	26.73
	1.33	1.52	0.72	35.03	14.16	5.61		0.0150073	2.36704	2.51412		3.799	30.45	39.92
	0.23	1.52	0.72	96.45	14.99	3.38		0.0442218	5.22299	1.031		3.795	113.4	30.77
	1.14	0.93	1.33	117.12	35.76	3.23			3.29721	1.95508			45.09	10.15
	3.54	1.33	1.14	278.53	12.72	5.18			3.90137	1.22014			72.22	34.81
	1.97		2.57	220.2	8.2					1.49269				5.43
				105.43						1.15946				29.26
				104.47						1.35412				29.3
				48.89						1.28675				17.15
				121.69			n	7	9	13	n	7	9	13	n
				237.71
				302.32				IV-CD44+Tet+CD8+ T cells (x10^5)				AUC BALF S1 IgG
n	10	9	10	15	10	9		D0	D21P+S	D21Treatment		D0	D21P+S	D21Treatment
								0.00119606	1.80476	1.07439		3.86	72.55	75.64
	BALF CXCL10 (pg/mL)							0.00077929	3.22526	0.8335		3.931	92.91	76.05
	D0	D16P	D16S	D16P+S	D18P+S	D21P+S		0.00237996	1.62867	1.07583		3.833	87.22	81.55
	1.04	1.36	1.49	88.76	12.6	6.84		0.00050639	1.89696	1.04005		4.244	87.29	85.75
	1.23	1.3	1.47	7.14	33.47	2.9		0.00115324	3.59045	1.06795		3.845	86.73	77.03
	2.07	1.34	1.13	58.97	3.12	3.31		0.00225109	1.84906	2.11132		3.799	63.29	83.92
	1.52	1.44	1.47	54	2.23	1.73		0.00126348	3.72903	0.47849		3.795	118.8	42.49
	1.39	1.84	1.44	23.66	3.03	1.38			2.5526	1.23949			80.64	56.34
	2.08	1.95	1.74	22.86	8.81	4.75			2.76338	0.263872			67.32	74.61
	1.62	2.6	1.66	42.45	9.4	4.42				1.77127				25.34
	1.87	1.91	2.04	33.19	18.6	3.37				1.65661				84.24
	3.12	2.29	2.01	65.22	9.55	5.21				1.89017				49.23
	2.31		2.14	70.22	6.42					1.031				58.62
				136.51			n	7	9	13	n	7	9	13	n
				48.1
				22.82				IV-RBD+GC-like B cells (x10^2)				AUC serum S1 IgA
				45.7				D0	D21P+S	D21Treatment		D0	D21P+S	D21Treatment
				54.8				0	3.19072	2.80881		257.1	657.3	452.9
				85.15				0	7.47553	0.305935		365.3	764.9	656.6
n	10	9	10	15	10	9	n	0	9.49115	3.92762		180.4	1042	530
								0	8.06232	0.442489		168.5	959.8	547.3
								0	1.34439	1.63004		136.3	825.8	539
								0	2.35738	0.487855		137.1	783.2	1881
								0	2.73619	4.36557		142.6	1892	364.6
									6.41139	0.701361			944	277
									2.4559	1.74295			1227	551.5
										2.42179				174
										1.98628				472.9
										1.12119				1070
										2.2696				253.4
							n	7	9	13	n	7	9	13	n
								IV-RBD+ CS B cells (x10^2)				AUC serum S1 IgG
								D0	D21P+S	D21Treatment		D0	D21P+S	D21Treatment
								0	9.77157	1.81747		2997	27192	35157
								0	5.29517	0.611869		3174	34014	46427
								0	11.1661	3.92762		3075	31817	24107
								0	9.5282	1.76996		3158	38316	32062
								0	1.34439	4.48261		3295	32848	30371
								0	2.35738	1.30095		3336	29271	50509
								0	2.73619	3.5568		3468	42575	19715
									1.60285	0			30717	21508
									2.27948	0.348589			33529	27393
										0				9609
										0.567507				19745
										1.12119				42225
										0				31945
							n	7	9	13	n	7	9	13	n
								IV-RBD+IgA+ ASCs (x10^3)
								D0	D21P+S	D21Treatment
								0	2.72208	0.561763
								0	2.41397	0.122374
								0.218432	2.99623	0.867349
								0	3.5181	0.176996
								0	0.571367	0.264881
								0	0.942952	0.162618
								0	1.58091	1.03577
									1.69902	0.385748
									0.820612	0.557743
										0.34597
										1.98628
										0.700747
										0.945668
							n	7	9	13	n

## Sheet: Fig. 5
	Fig. 5b				Fig. 5c				Fig. 5d												Fig. 5e
	IV-RBD+ GC-like B cells (x10^2)				AUC BALF S1 IgA				dpi	Naive						n=6					Viral titer
	D0	D21P+S	D21Treatment		D0	D21P+S	D21Treatment		0	100	100	100	100	100	100						D0	D56P	D56P+S	D56Treatment
	0	5.31443	0		4.727	11.04	4.787		1	96.6667	97.8632	97.7064	99.0566	99.061	94.2029						135000000	1200000	1	75000
	0	7.58088	0.84		4.454	23.84	5.435		2	99.0476	97.8632	98.6239	101.415	100.469	94.686						70000000	60000	200	1350000
	0	6.01031	0		4.912	11.96	25.3		3	99.0476	98.2906	97.7064	100.472	100.939	95.6522						95000000	15500000	1	1000
	0	1.47708	0		4.585	52.83	4.854		4	100	97.0085	88.9908	99.0566	89.6714	95.1691						70000000	5000000	100	6500000
	0	0.95907	0		3.964	40.33	5.86		5	91.9048	88.4615	78.8991	92.9245	78.8732	87.9227						205000000	9000000	1	185000000
	0	5.22738	0		4.076	43.67	11.38		6	83.8095	82.906		86.7925		79.2271						85000000	120000000	100	9000000
	0	3.23342	0		4.174	24.77	4.498		7	80.4762	79.4872		83.0189								110000000	65000000	18000	170000000
	0	0.4042	0		4.3	9.026	3.875		dpi	P+S									n=9		80000000	90000000	25000	210000000
		2.83729	0			67.08	3.822		0	100	100	100	100	100	100	100	100	100			150000000		3000	150000000
		4.89321				44.39			1	96.2264	95.1111	100.917	96.3415	95.9821	97.3451	102.941	95.7265	96.6102			135000000		50000	5500000
n	8	10	9	n	8	10	9		2	99.0566	95.5556	100	96.3415	97.7679	99.115	103.431	96.5812	97.0339		n	10	8	10	10
									3	97.6415	95.5556	99.5413	94.3089	97.3214	98.2301	102.451	94.4444	91.1017
	IV-RBD+IgA+ ASCs (x10^3)				AUC BALF S1 IgG				4	98.1132	94.2222	100.459	96.748	94.6429	96.4602	100	92.735	78.3898
	D0	D21P+S	D21Treatment		D0	D21P+S	D21Treatment		5	98.1132	91.5556	90.367	95.5285	90.1786	96.9026	94.1176	86.3248
	0	1.65338	0		4.727	115.2	65.24		6	96.6981	87.1111	84.4037	94.7155	83.9286	96.9026	89.2157	80.7692
	0	1.94937	0		4.454	121.4	86.11		7	97.1698	90.2222	77.9817	96.748	78.5714	98.2301		73.9316
	0	0.369866	0		4.912	85.94	51.47		8	98.1132	92		95.935		98.6726
	0.0521234	0.344651	0		4.585	75.2	49.36		9	97.6415	93.3333		98.7805		96.4602
	0	2.73335	0		3.964	116.4	41.44		10	96.6981	93.3333		98.374		96.0177
	0	0.64337	0		4.076	56.03	38.03		11	97.1698	94.6667		97.561		97.7876
	0	1.24718	0		4.174	80.39	38.77		12	98.1132	96.4444		96.3415		100
	0	0.741413	0		4.3	54.16	47.79		13	97.1698	94.2222		97.9675		98.6726
		1.77331	0.0496628			107.8	30.12		14	96.6981	95.5556		98.7805		99.5575
		0.92971				59.13			dpi	P+S														n=14
n	8	10	9	n	8	10	9		0	100	100	100	100	100	100	100	100	100	100	100	100	100	100
									1	100.952	99.1525	103.046	99.1071	100.98	100.451	102.359	99.061	94.1704	99.5413	96.9957	96.3303	97.4359	97.6636
					AUC serum S1 IgA				2	101.905	98.7288	104.569	100.446	102.941	99.0991	103.302	100	94.1704	97.7064	96.1373	96.3303	97.8632	99.0654
					D0	D21P+S	D21Treatment		3	100.476	97.8814	106.091	101.786	102.941	100.451	102.83	100.939	95.0673	95.4128	95.7082	97.2477	97.8632	98.1308
					136.3	500.22	308.1		4	100.476	96.1864	98.9848	102.232	102.941	99.0991	105.189	100.939	95.0673	95.8716	96.1373	98.1651	96.1539	95.7944
					144.1	820.5	318.4		5	93.3333	92.3729	90.3553	100.446	103.922	98.6487	102.83	100	95.5157	96.3303	95.7082	96.3303	101.709	98.5981
					126.5	528.3	311		6	87.1429	87.2881	83.7563	100.446	102.941	99.5495	102.359	101.409	93.722	99.5413	95.7082	95.8716	95.7265	99.0654
					137.4	1147	246		7	81.4286	83.8983		100.893	100	98.6487	104.245	100.469	94.6188	101.376	95.7082	96.789	98.2906	99.5327
					132.6	622.5	154.1		8	87.6191	86.8644		102.232	102.941	100.451	103.302	102.347	94.1704	100	97.4249	97.2477	97.4359	99.0654
					135.5	746.9	255.1		9	93.3333	90.2542		103.571	102.451	101.351	102.83	102.817	91.9283	96.3303	94.8498	95.8716	95.2991	98.5981
					129.3	408.5	179		10	96.6667	91.9492		101.339	101.961	100.901	104.717	103.286	94.1704	96.3303	95.279	97.2477	97.4359	98.1308
					147.9	260.8	180.8		11	98.5714	92.7966		100.446	100.49	99.5495	103.774	101.409	95.5157	100.459	97.8541	100.917	97.8632	97.1963
						898	182.2		12	97.6191	93.6441		100.893	100.98	100.451	104.245	101.409	99.5516	102.752	101.288	100.917	98.2906	97.6636
						809.6			13	95.7143	95.7627		102.232	101.471	100	103.774	99.061	98.6547	102.294	102.146	100.459	102.137	96.729
				n	8	10	9		14	97.1429	96.6102		101.339	100.49	100	104.717	100.469	97.7579	100	102.575	100	104.701	95.3271
									dpi	P+Streatment												n=12
					AUC serum S1 IgG				0	100	100	100	100	100	100	100	100	100	100	100	100
					D0	D21P+S	D21Treatment		1	95.5446	100	99.5434	98.2379	98.5915	94.7867	98.9474	100.451	99.0244	100.995	98.1651	98.2143
					3347	36145	38504		2	97.5247	100	101.37	100.881	101.409	97.1564	100.526	99.5495	101.463	101.493	99.5413	99.1071
					3415	44147	44195		3	96.5346	97.9798	101.826	99.5595	100.939	97.6303	100.526	97.7477	100.488	101.493	98.1651	97.7679
					3665	34224	35387		4	96.5346	91.4141	96.8037	98.6784	98.5915	95.7346	101.053	97.2973	100.976	101.493	97.2477	88.8393
					3715	34733	40497		5	91.0891	85.3535	91.3242	97.3568	94.8357	88.6256	101.579	96.3964	95.6098	100.995	96.789	83.4821
					3134	33430	33524		6	84.6535	80.8081	84.0183	90.3084	85.9155	79.6209	99.4737	86.036	88.2927	90.0498	86.6972	79.0179
					3217	32572	31091		7	82.6733	80.303	77.6256	83.2599	83.0986		101.579	86.9369	83.9024	91.0448	84.4037
					3263	45041	23001		8				86.7841			101.053	91.4414		94.0298	88.5321
					3410	23687	27332		9				88.9868			99.4737	94.1441		98.5075	91.7431
						52716	23016		10				94.2731			102.632	95.9459		100.498	94.0367
						39376			11				97.3568			105.79	98.1982		101.99	97.2477
				n	8	10	9		12				101.322			102.1	99.5495		103.98	99.5413
									13				100.881			106.316	98.1982		102.488	97.7064
									14				101.762			104.21	98.6487		100.995	96.3303

## Sheet: Fig. 6
	Fig. 6b				Fig. 6c				Fig. 6e							Fig. 6h				Fig. 6i
	IV-RBD+ GC-like B cells (x10^3)				AUC BALF S1 IgA				BALF TGF-b1 (pg/mL)							IV-IgA+ ASCs (x10^4)				AUC BALF S1 IgA
	D0	D21P+S	D21Treatment		D0	D21P+S	D21Treatment		D0	D16P	D16S	D16P+S	D18P+S	D21P+S		D0	D21P+S	D21Treatment		D0	D21P+S	D21Treatment
	0	0.190926	0.287453		3.86	6.352	4.231		45.12	59.48	55.25	67.03	192.88	207.8		0.698983	7.22127	1.97133		4.485	50.74	6.631
	0	0.86821	0		3.884	46.29	4.925		73.36	71.17	74.8	78.68	160.83	112.64		1.11854	4.36108	4.48776		3.985	39.52	13.75
	0	2.10547	0		3.967	59.91	4.138		102.88	56.96	62.73	126.44	96.56	95.95		0.604249	4.14266	4.16873		4.096	21.49	34.08
	0	1.53119	0		3.835	28.84	7.005		61.52	60.3	82.44	99	64.31	97.17		1.16847	4.33572	5.35674		4.025	36.67	45.39
	0	0.488163	0		4.389	23.93	5.171		61.92	75.52	56.96	103.47	81.43	68.93		0.280306	8.70379	4.27599		4.389	61.16	9.734
	0	0.24533	0		3.875	28.67	4.644		58.65	81.09	73.72	132.63	74.8	158.07		0.201431	8.53917	1.31041		3.875	42.01	10.54
	0	2.02157	0.115497		3.847	5.092	9.689		50.35	80.4	71.54	92.21	143.11	73.72		0.248706	5.93538	2.48486		3.787	16.35	5.426
	0	0.370863	0		3.847	20.83	4.549		43.12	88.38	117.35	101.69	194.12	92.84		0.250333	4.79651	4.95491		3.908	105	19.3
		0.291449	0			25.92	5.73		56.96	84.78	61.52	102.29	70.05	120.06			3.87193	3.34491			18.44	10.01
		0.661746	0			71.03	6.575		67.41		85.11	44.13	94.09				2.53567	4.18594			17.31	7.028
n	8	10	10	n	8	10	10					85.11					4.49535				58.31
												70.43			n	8	11	10	n	8	11	10
	IV-RBD+ CS B cells (x10^3)				AUC BALF S1 IgG							99.9
	D0	D21P+S	D21Treatment		D0	D21P+S	D21Treatment					90.95				IV-RBD+IgA+ ASCs (x10^3)				AUC BALF S1 IgG
	0	0.95463	0.383271		3.86	56.4	35.22					106.96				D0	D21P+S	D21Treatment		D0	D21P+S	D21Treatment
	0	3.36432	0.282466		3.884	95.05	37.6					89.35				0	2.13647	0.259045		4.485	75.53	39.35
	0	2.51298	0.144803		3.967	70.44	41.29	n	10	9	10	16	10	9		0	0.841483	0.10762		3.985	72.26	47.85
	0.11086	3.86443	0.0909171		3.835	65.24	40.44									0	0.691019	0.366643		4.096	66.74	87.76
	0	5.17453	0.63839		4.389	78.84	48.45		BALF TGF-b2 (pg/mL)							0	1.84107	0.734318		4.025	79.56	79.64
	0	0.459994	0.0746561		3.875	84.06	40.51		D0	D16P	D16S	D16P+S	D18P+S	D21P+S		0	3.70263	0.350204		4.389	79.02	60.89
	0	1.78831	0.307991		3.847	68.46	77.53		37.61	43.22	45.68	39.38	83.23	84.93		0	2.82818	0.433193		4.051	77.51	36.76
	0	0.52539	0		3.847	114.9	60.02		29.31	40.45	44.58	53.3	84.93	81.53		0	1.31163	0.290627		3.648	39.2	27.7
		0.837915	0.123473			119.9	39		22.37	40.25	46.88	50.57	54.69	68.45		0	2.82147	0.847862		3.975	70.95	60.62
		0.761008	0.1153			134.5	61.35		31.03	31.91	48.73	57.9	45.68	60.9			0.862951	0.695119			62.57	51.22
n	8	10	10	n	8	10	10		27.95	41.76	39.59	41.56	41.76	52.11			1.64111	0.749273			72.62	67.54
									37.61	35.31	54	72.02	63.02	56.57			2.41259				52.28
	IV-RBD+IgA+ ASCs (x10^3)				AUC serum S1 IgA				29.31	35.05	32.43	56.12	73.49	52.11	n	8	11	10	n	8	11	10
	D0	D21P+S	D21Treatment		D0	D21P+S	D21Treatment		22.37	35.97	44.23	62.62	81.62	47.23
	0	1.52741	0.191636		128.7	198.7	179.6		31.03	42.37	33.77	58	64.93	57.36						AUC serum S1 IgA
	0	2.82168	0.141233		129.5	1117	190.7		27.95		45.68	67.04	59.72							D0	D21P+S	D21Treatment
	0	2.10547	0.289607		132.2	475.9	245.6					43.58								136.3	1186	265
	0	2.62489	0.63642		127.8	393.8	250.7					38.78								144.1	412.2	441.3
	0.0513446	6.93191	0.257585		146.3	543.4	198.6					45.83								126.5	309.7	707.8
	0	1.70532	0		129.2	517.2	200.4					42.72								137.4	735.3	322.1
	0	5.59819	0.269492		128.2	158.4	211.7					66.74								132.6	862.4	287.1
	0	1.32893	0.0423583		132.5	670.4	160.1					45.53								135.5	646.5	318
		1.67583	0.108683			809.8	217.5	n	10	9	10	16	10	9						129.3	2104	196
		2.15067	0.1286			1416	259.4		Fig. 6f											147.9	1707	315.1
n	8	10	10	n	8	10	10		Aicda relative mRNA expression												498.3	234.5
									D0	D16P	D16S	D16P+S	D18P+S	D21P+S							459.2	251.5
					AUC serum S1 IgG				0.85	0.75	0.82	0.64	1.08	2.05							648.3
					D0	D21P+S	D21Treatment		1.15	0.85	1.57	0.72	0.65	6.21					n	8	11	10
					3123	28693	27760		1.1	0.88	1.45	1.28	1.01	15.45
					3137	33825	27660		0.65		0.91	0.95	1.15	3.17						AUC serum S1 IgG
					3209	28114	34102		1.24		1.24	0.35	1.26	13.65						D0	D21P+S	D21Treatment
					3102	27877	24768		0.8					11.93						3347	29987	23671
					3540	29245	32191		1.04					2.33						3415	35535	26959
					3124	26536	23621		0.87					1.32						3665	19308	23696
					3098	10919	38648		1.43					5.94						3715	34629	24401
					3096	40955	25972							7.44						3134	28858	22489
						28598	19900	n	10	4	6	8	6	11						3217	30259	17679
						44388	16269													3263	46620	11750
				n	8	10	10													3410	21455	16238
																					10555	21872
																					11718	11757
																					9440
																			n	8	11	10

## Sheet: Fig. 7
	Fig. 7b						Fig. 7c
	IV-IgA+ ASCs (x10^4)						AUC BALF S1 IgA (x10)
	D0	D35P+B	D35P+S	D35P+B+S	D35P+S+S		D0	D35P+B	D35P+S	D35P+B+S	D35P+S+S
	0.429583	0.280243	7.43116	4.61209	9.89686		0.4727	0.4361	1.129	3.786	4.177
	0.492652	0.640922	4.1576	7.76078	11.3962		0.4454	0.5107	1.594	3.822	5.414
	0.734009	0.955503	5.48218	7.23971	9.237		0.4912	0.4235	1.358	6.409	8.208
	0.554301	0.779614	4.64238	6.84867	7.22004		0.4585	0.4027	1.73	4.353	6.136
	0.612718	0.433705	4.24961	8.17671	10.6365		0.3964	0.4179	5.162	7.165	5.751
	0.901547	0.0910924	2.96521	6.53738	4.02107		0.4076	0.4967	4.289	7.213	6.24
	0.71562	0.191493	4.34531	8.72354	10.508		0.4174	0.3894	6.404	8.428	8.559
	0.186906	0.181332	3.05745	5.68218	8.29133		0.43	0.3928	2.99	4.458	5.211
	0.160865	0.366578	4.88989	2.32438	6.09453		0.43	0.3791	3.824	4.862	7.973
	0.366122	0.194655	3.4493		6.5563		0.4123	0.3941	2.714		8.378
	0.446051						0.4084
n	11	10	10	9	10	n	11	10	10	9	10
	IV-RBD+IgA+ ASCs (x10^3)						AUC BALF S1 IgG (x10)
	D0	D35P+B	D35P+S	D35P+B+S	D35P+S+S		D0	D35P+B	D35P+S	D35P+B+S	D35P+S+S
	0	0	1.3458	1.89755	3.57644		0.4727	6.568	3.454	10.66	10.3
	0	0	0.65531	1.87059	6.65495		0.4454	6.362	6.818	10.62	10.74
	0	0	0.56524	7.08529	10.4675		0.4912	7.433	6.033	11.74	10.93
	0	0	1.53785	3.32979	5.80792		0.4585	4.881	6.974	10.43	10.5
	0	0	2.82579	2.90586	3.4586		0.3964	7.443	8.901	11.01	10.57
	0	0	1.33372	1.54209	1.00422		0.4076	8.62	10.04	11.06	10.82
	0	0.0765973	2.26712	4.62226	1.37891		0.4174	7.444	10.65	11.36	12.05
	0	0	0.203153	0.672238	1.34119		0.43	6.74	9.884	10.97	10.85
	0	0	1.41394	0.641701	2.41816		0.4052	6.841	9.073	11.36	11.42
	0	0	0.189522		1.54473		0.4386	6.289	8.117		11.41
	0						0.4048
n	11	10	10	9	10	n	11	10	10	9	10
							AUC serum S1 IgA (x10^2)
							D0	D35P+B	D35P+S	D35P+B+S	D35P+S+S
							1.363	3.545	5.448	11.56	17.47
							1.441	4.842	3.864	9.029	19.75
							1.265	8.187	5.976	17.9	23.7
							1.374	3.938	5.401	14.86	19.7
							1.326	9.38	7.926	18.04	20.96
							1.355	4.702	8.154	21.03	12.92
							1.293	3.554	10.87	20.17	28.17
							1.479	4.041	3.787	11.82	17.15
							1.8423	3.216	7.595	9.257	25.03
							1.3051	3.282	8.947		24.32
							1.2483
						n	11	10	10	9	10
							AUC serum S1 IgG (x10^4)
							D0	D35P+B	D35P+S	D35P+B+S	D35P+S+S
							0.3347	6.9887	2.6479	6.3195	6.313
							0.3415	6.4803	3.0911	5.7092	7.2469
							0.3665	6.6456	2.9333	7.2781	7.2609
							0.3715	5.2652	2.4496	6.3622	6.8451
							0.3134	6.8675	2.9764	5.9606	6.4979
							0.3217	6.6964	3.0307	6.193	3.3955
							0.3263	7.2248	4.3021	6.0025	8.0333
							0.341	6.673	2.8002	5.8757	4.2326
							0.3215	6.2538	3.2143	6.2354	5.983
							0.3412	5.6772	3.188		5.8451
							0.3359
						n	11	10	10	9	10
							AUC nasal S1 IgA
							D0	D35P+B	D35P+S	D35P+B+S	D35P+S+S
							0.383	0.9028	0.7581	1.539	3.217
							0.396	0.4651	0.6974	2.188	4.79
							0.3888	0.4362	1.884	1.718	1.311
							0.4159	0.4155	0.5859	0.8634	6.822
							0.3812	0.4449	0.8946	0.7283	7.731
						n	5	5	5	5	5

## Sheet: ED Fig. 2
	ED Fig. 2b						ED Fig. 2d						ED Fig. 2f				ED Fig. 2g
	IV-CD44+Tet+CD4+ T cells (x10^4)						AUC BALF S1 IgA						IV-CD44+Tet+CD4+ T cells (x10^4)				AUC BALF S1 IgA
	D0	D21P+B	D21P+S(i.n.)	D21P+S(i.t.)	D21P+S(i.p.)		D0	D21P+B	D21P+S(i.n.)	D21P+S(i.t.)	D21P+S(i.p.)		D0Female	D21P+S(female)	D21P+S(male)		D0Female	D21P+S(female)	D21P+S(male)
	0.0322995	0.0646863	3.32652	5.39036	0.298841		6.3	4.361	10.04	24.52	5.72		0.0998327	8.68713	8.51696		4.014	56.91	32.92
	0.0370863	0.14444	2.91429	2.42109	0.487382		4.225	5.107	15.94	12.85	3.805		0.218063	5.3234	1.41521		3.879	54.35	9.47
	0.0539085	0.18831	3.26989	2.40528	0.157485		3.977	4.235	13.58	17.94	3.968		0.190619	8.77864	2.2682		3.902	20.97	34.57
	0.040148	0.185654	3.43296	2.83162	0.455053		4.079	4.027	17.3	16.1	4.235		0.183452	7.05643	7.06426		3.911	24.43	54.44
	0.185864	0.138544	4.87604	2.91629	0.302811		3.683	4.179	45.62	37.14	4.641			6.40115	12.5944			19.28	38.81
	0.32173						3.8452					n	4	5	5	n	4	5	5
	0.290014						4.084
n	7	5	5	5	5	n	7	5	5	5	5		IV-CD44+Tet+CD8+ T cells (x10^5)				AUC BALF S1 IgG
													D0Female	D21P+S(female)	D21P+S(male)		D0Female	D21P+S(female)	D21P+S(male)
	IV-CD44+Tet+CD8+ T cells (x10^5)						AUC BALF S1 IgG						0.00363028	6.64634	5.53947		4.014	102.9	96.18
	D0	D21P+B	D21P+S(i.n.)	D21P+S(i.t.)	D21P+S(i.p.)		D0	D21P+B	D21P+S(i.n.)	D21P+S(i.t.)	D21P+S(i.p.)		0.003489	3.11171	0.971891		3.879	98.85	55.62
	0.00129198	0.0995174	1.02341	1.21183	0.0176588		3.899	65.68	45.3	63.18	41.4		0.00414389	2.89179	1.21047		3.902	59.55	81.13
	0.00123621	0.109077	1.40949	1.23497	0.0437394		3.787	63.62	68.18	89.25	50.92		0.00366904	2.22595	5.94361		3.911	82.84	108.7
	0.00606471	0.20008	1.79515	1.51147	0.0251976		3.908	74.33	60.33	71.08	57.78			2.2665	5.5984			62.25	96.96
	0.00240888	0.158425	1.13988	0.922091	0.03328		3.9	48.81	69.74	55.5	55.13	n	4	5	5	n	4	5	5
	0.00054666	0.243607	1.80803	3.23881	0.0367699		4.084	74.43	89.01	93.74	55.41
	0.00219362						4.215						IV-RBD+ CS B cells (x10^2)				AUC serum S1 IgA
	0.00145007						3.8426						D0Female	D21P+S(female)	D21P+S(male)		D0Female	D21P+S(female)	D21P+S(male)
n	7	5	5	5	5	n	7	5	5	5	5		0	8.98631	7.50728		168.2	1650	1585
	ED Fig. 2c												0	6.39578	2.92731		148.2	1011	731
	IV-IgA+ ASCs (x10^4)						AUC serum S1 IgA						0	3.01966	1.41686		141	541.4	531
	D0	D21P+B	D21P+S(i.n.)	D21P+S(i.t.)	D21P+S(i.p.)		D0	D21P+B	D21P+S(i.n.)	D21P+S(i.t.)	D21P+S(i.p.)		0	4.17691	9.14187		138.4	718.8	1024
	0.429583	0.280243	7.43116	6.1876	0.816739		130	354.5	483.4	1139	232.3			3.41391	6.1161			443.8	797.8
	0.492652	0.640922	4.1576	6.04097	1.42356		126.2	484.2	599.6	465.8	271.8	n	4	5	5	n	4	5	5
	0.734009	0.955503	5.48218	7.15617	0.69347		130.3	618.7	543.6	540.7	163.2
	0.554301	0.779614	4.64238	4.36095	1.67674		130	393.8	590.7	417.5	280		IV-IgA+ ACSs (x10^4)				AUC serum S1 IgG
	0.612718	0.433705	4.24961	7.65808	1.00809		128	998	1181	1517	253.3		D0Female	D21P+S(female)	D21P+S(male)		D0Female	D21P+S(female)	D21P+S(male)
	0.901547						135.4						0.684371	15.8352	7.26538		4320	45904	33313
	0.71562						129.2						0.674738	8.80912	5.18785		3044	43811	32289
n	7	5	5	5	5	n	7	5	5	5	5		0.564174	4.48205	2.37087		3058	29860	26762
													0.72039	5.95209	13.0932		3057	27491	43584
	IV-RBD+IgA+ ASCs (x10^3)						AUC serum S1 IgG							9.96861	12.9137			29120	27577
	D0	D21P+B	D21P+S(i.n.)	D21P+S(i.t.)	D21P+S(i.p.)		D0	D21P+B	D21P+S(i.n.)	D21P+S(i.t.)	D21P+S(i.p.)	n	4	5	5	n	4	5	5
	0	0	1.3458	1.22421	0.053035		3147	69887	18229	22623	41882
	0	0	0.65531	0.758534	0		3059	64803	30911	52292	53208		IV-RBD+ ASCs (x10^3)
	0	0	0.56524	0.395369	0.0613691		3158	66456	29333	30229	39049		D0Female	D21P+S(female)	D21P+S(male)
	0	0	1.53785	0.655403	0		3162	52652	24496	29545	51443		0	3.34759	1.83511
	0	0	2.82579	1.7251	0		3251	68675	29764	49162	54398		0	2.2172	0.585463
	0						3105						0	1.60393	0.732043
	0						3046						0	1.28788	3.33276
n	7	5	5	5	5	n	7	5	5	5	5			0.829092	3.18911
												n	4	5	5

## Sheet: ED Fig. 3
	ED Fig. 3a			ED Fig. 3b						ED Fig. 3d
	Spleen RBD+ GC B cells (x10^2)			IV- GC-like B cells (x10^3)						IV-CD44+Tet+CD4+ T cells (x10^4)
	D0	D7P		D0	D21P+S	D21Treatment 1	D21Treatment 2	D21Treatment 3		D0	D21P+S	D21Treatment 1	D21Treatment 2	D21Treatment 3
	0	0		0	3.15028	0.414889	13.4778	3.01869		0.0393512	11.7829	1.18487	16.831	5.52806
	0	0		0.189871	14.8681	0.435283	21.7642	19.3097		0	20.5888	1.3117	7.51751	20.559
	0	0		0.133204	22.9564	0.426033	10.3612	15.4937		0.110464	17.7561	2.05654	4.88411	9.55877
	0	0		0	12.6141	1.57806	8.71164	11.534		0.0534197	30.7449	1.67066	3.95922	23.1781
	0	0		0.205378	8.88456	0.722242	7.9271	42.4727		0.0637732	18.1137	1.321	12.0602	26.6278
n	5	5		0.158494	6.50125	1.1568	22.2427	13.29		0.012158	5.61247	3.38634	10.878	5.54094
	Inguinal LN RBD+ GC B cells (x10^2)			0.43048	12.7514	0.213458	11.7339	19.2784		0.053932	20.7814	2.16597	16.92	17.8194
	D0	D7P		0	6.18105	0.974941	5.24515	25.8826		0.076201	7.04136	0.756697	17.5877	18.2326
	0	11.9987		0	18.2156	1.45211	12.4642	8.03457		0.0314329	5.69448	3.19258	35.0962	19.737
	0.416566	1.51213		0.0630196	9.13209	0.707983				0.207291	16.8117
	0	33.4443		0	3.36821					0.0978798	7.61287
	0	1.4184		0.150731	4.11603					0.148881	10.1553
	0	72.3369			12.5927						9.33045
n	5	5	n	12	13	10	9	9	n	12	13	9	9	9
				IV-RBD+ GC-like B cells (x10^2)						IV-CD44+Tet+CD4+ T cells (x10^5)
				D0	D21P+S	D21Treatment 1	D21Treatment 2	D21Treatment 3		D0	D21P+S	D21Treatment 1	D21Treatment 2	D21Treatment 3
				0	1.90926	0	6.36747	5.54805		0.0865725	6.60822	1.5012	3.88669	4.93795
				0	8.6821	0	4.97467	19.8269		0.0685158	8.68852	2.37173	4.124	10.1758
				0	21.0547	0	14.8018	15.8228		0.025775	6.02979	1.14214	3.20378	13.4807
				0	15.3119	0	10.3358	12.9464		0.0267098	8.89568	3.50013	2.90419	11.1588
				0	4.88163	0	8.59565	15.89		0.0106289	11.1018	2.88562	8.8852	5.80148
				0	2.4533	0	12.6943	6.50797		0.00607901	4.68647	1.01043	2.854	3.66021
				0	20.2157	0	17.1394	21.5403		0.0125841	8.58689	0.132919	4.53661	8.9754
				0	3.70863	0	4.91733	11.8382		0.0106681	2.92524	0.942733	9.32246	8.5795
				0	2.91449	0	14.4095	10.4113		0.00942988	2.40966	0.336419	10.9756	9.30107
				0	6.61746	0				0.0152741	8.24997	0.922637
				0	2.46454					0.00652532	3.46059
				0	7.30264					0.0102356	3.4654
					7.58088						3.62235
			n	12	13	10	9	9	n	12	13	10	9	9
				ED Fig. 3c
				IV-CS B cells (x10^4)
				D0	D21P+S	D21Treatment 1	D21Treatment 2	D21Treatment 3
				0.166924	5.52731	1.06834	7.83199	7.8873
				0.284807	8.0635	0.994934	9.92446	12.6289
				0.213127	7.68835	1.67573	3.92816	13.8009
				0.243893	8.99755	1.46234	4.65851	12.5227
				0.28753	8.76741	0.929886	6.47539	16.2719
				0.174343	5.13967	0.954362	5.50823	1.94897
				0.774864	15.2862	0.448261	6.70194	9.5843
				0.201992	4.7965	1.23493	4.10597	8.60422
				0.0385781	9.95298	0.822864	4.16795	10.2602
				0.0945293	12.3747	0.40709
				0.00548404	3.58591
				0.211023	3.5451
					5.39927
			n	12	13	10	9	9
				IV-RBD+ CS B cells (x10^3)
				D0	D21P+S	D21Treatment 1	D21Treatment 2	D21Treatment 3
				0	0.95463	0	4.66948	1.78025
				0	3.36432	0.124367	4.1041	6.20669
				0	2.51298	0	3.41579	8.60761
				0.11086	3.86443	0	2.9531	6.82626
				0	5.17453	0.0902802	2.96072	5.82739
				0	1.83998	0.189201	2.64925	1.06183
				0	7.15324	0	3.73551	4.9067
				0	2.10156	0	0.942488	2.58288
				0	3.35166	0	1.08071	5.40995
				0	3.04403	0.766996
				0	1.3555
				0	1.36095
				0	3.91679
			n	13	13	10	9	9

## Sheet: ED Fig. 4
	ED Fig. 4b
	tdTomato+ cells in RBD+ B cells (%)
	D39Treatment 1	D39Treatment 2
	29.65	2.59
	53.9	4
	87.05	0
	81.4	4.49
	45.4	20.25
	48.8
n	6	5
	tdTomato+ cells in RBD+GL7+ B cells (%)
	D39Treatment 1	D39Treatment 2
	100	7.15
	66.65	0
	97.6	10
	100	29.545
	100	66.7
	0
n	6	5
	tdTomato+ cells in RBD+CD38+IgA+ B cells (%)
	D39Treatment 1	D39Treatment 2
	37.5	0
	53.55	0
	91.65	0
	80.55	0
	18.75	0
	50
n	6	5
	tdTomato+ cells in RBD+CD38+IgG+ B cells (%)
	D39Treatment 1	D39Treatment 2
	18	2.71
	50.8	6.76
	81.55	3.335
	80.1	1.35
	35.95	10
	51
n	6	5
	tdTomato+ cells in IgA+ ASCs (%)
	D39Treatment 1	D39Treatment 2
	73.4	3.125
	41.65	18.65
	80	0
	60.4	2.085
	67.35	16.65
	59.7
n	6	5

[truncated: 3 more sheets: ED Fig. 6, ED Fig. 7, ED Fig. 8]
